# Supplementary material for: Comparison of Major Nutritional Components in Polygonatum Germplasm Resources from Different Origins
Source: Foods. 2025 Oct 27;14(21):3663. doi: 10.3390/foods14213663 (PMC12609961; doi:10.3390/foods14213663)
Supplement: Supplementary file 1 [file foods-14-03663-s001.zip]

Archive with 1 entries (1 files):
- foods-3919034-supplementary.pdf
